# Supplementary material for: Potential transoceanic dispersal of Geodia cf. papyracea and six new tetractinellid sponge species descriptions within the Hawaiian reef cryptofauna
Source: PeerJ. 2025 Feb 17;13:e18903. doi: 10.7717/peerj.18903 (PMC11841599; doi:10.7717/peerj.18903)
Supplement: Supplemental Information 6 [file peerj-13-18903-s006.fasta]

>Ancorina_robusta_HM592802.1
CGGGCCGGCCAAGCGCGGCGGGA-TCCG-GGCGACGAGCTCG-GTCGGGCAGGTAACGCAGCCGCC--T----GG-CGGAGGCGAACTTATAGCCGGCCGAGCGGAGCGTCCG-GGACCCGCCGAGGAGAGCGGTGGCA-CTTCCACCCAAGCAGCGCAGG-CC-G-CTC--GTC--GGCAGGGGCTCTCTGGCTCG-TTGGCGAGCCGCTCC
>Cinachyrella_apion_HM592753.1
TGGGCCGGCCAAGGGCGGTGGTG-TCCGCGGCGAGGAGGGCG-GTCGGGTAGGTGATGCAGCCGTCCCTGGCGGGTCGGAGGCGAGCTTATAGCCGTCCGTTCGGTGTGGTCGCGGGTCCACCGAGGAGAGCGGTGACTCTGTTCACCCCAGCAGCGCAGGCCCGGCCTCCGGGCGGGGCCGGAGCGCTTCTGTCCG-TTCAGCGTTCGCGCC
>Disyringa_dissimilis_KC869622.1
GGGGCCGGCCAAGTGCGGTGGATAGCC--GGCGATGAGCGCGCGTCGGGAAGGTAGCGCAACTGCTT------TGGCAGGGGCGAACTTACAGCCGATCGTGCGGAGCGTCGG-GTGTCCACCGAGGAGAGTGGCGGCA-TTTCCGCCCCCGTAGCGCAGG-CC-G-TTC---GC--GGCCGGGACGCTCTCTCCCG-TTCGCCTGCCGCGCC
>Geodia_atlantica_MT835461.1
CGGGCCGGCCAAGCGCGGCGGGCATCG--GGCGATGAGCGCG-GTCGGGCAGGTAGCGCAGCCGCCT-------GGCGGAGGCGAACTTATAGCCGGCCGCGCGGAGCGTCCG-GAGCCCGCCGAGGAGAGCGGTGGCA-CTTCCACCCCAGCAGCGCAGG-CC-GCTTC--GGC--GGCAGGGGCTCTTTCGTCCG-TTCGACCGCCGCGCC
>Geodia_cydonium_HM592805.1
CGGGCCGGCCAAGCGCGGCGGGCATCG--GGCGAGGAGCGCGTGTCGGGCAGGTAGCGCAGCCGCCT------AG-CGGAGGCGAACTTATAGCCGACCGTGCGGAGCGTCCG-GAGCCCGCCGAGGAGAGCGGTGGCA-CTTCCACCCCAGCAGCGCAGG-CC-GTYTC--GGC--GGCAGGGGCGCTCTCGTTCG-TTCGACCGCCGCACC
>Geodia_macandrewii_EU552082.2
CGGGCCGGCCAAGCGCGGCGGGCATCG--GGCGAGGAGCGCGCGTCGGGCAGGTAGCGCAGCCGCCTTG-------CGGAGGCGAACTTATAGCCGACCGTGCGGAGCGTCCG-GCGCCCGCCGAGGAGAGCGGTGGCA-CTTCCACCCCAGCAGCGCAGG-CC-GTCTC--GGC--GGCAGGGGCGCTCTCGTTTG-TTCGACCGCCGCACC
>Geodia_cf._papyracea_Hawaiʻispecimen_PQ282243
CGGGCCGGCCAAGCGCGGCGGGAATCG--GGCGAAGAGCGCGTGTCGGGTAGGTAGCGCAGCCGCTT--------GCGGAGGCGAACTTATAGCCGACCGTGCGGAGCGTCCG-GCGCCCGCCGAGGAGAGCGGTGGCA-CTTCCACCCCAGCAGCGCAGG-CC-GTTTC--GAC--GGCAGGGGCGCTTTCGTTCG-TTCGACCGTCGCACC
>Geodia_cf._papyracea_Hawaiʻispecimen_PQ282245
CGGGCCGGCCAAGCGCGGCGGGAATCG--GGCGAAGAGCGCGTGTCGGGTAGGTAGCGCAGCCGCTT--------GCGGAGGCGAACTTATAGCCGACCGTGCGGAGCGTCCG-GCGCCCGCCGAGGAGAGCGGTGGCA-CTTCCACCCCAGCAGCGCAGG-CC-GTTTC--GAC--GGCAGGGGCGCTTTCGTTCG-TTCGACCGTCGCACC
>Geodia_papyracea_FJ717707.1
CGGGCCGGCCAAGCGCGGCGGGAATCG--GGCGAAGAGCGCGTGTCGGGTAGGTAGCGCAGCCGCTT--------GCGGAGGCGAACTTATAGCCGACCGTGCGGAGCGTCCG-GCGCCCGCCGAGGAGAGCGGTGGCA-CTTCCACCCCAGCAGCGCAGG-CC-GTTTC--GAC--GGCAGGGGCGCTTTCGTTCG-TTCGACCGTCGCACC
>Geodia_cordata_HM592813.1
GGGGCCGGCCAAGTGCGGTGGGC-TCCG-GGCGACGAGCGTGCGTCGGGAAGGTAGCGCAGCCGCCC-------CGCGGAGGCGAACTTATAGCCGATCGCGCGGAGCGTCCG-GTGCCCACCGAGGAGAGCGGTGGCA-CTTCCACCCAAGCAGCGCAGG-CC-GCTCC--GGC--GGCCGGGGCGCCCTCGTCCG-TTCGACGGCAGACCC
>Stelletta_kela_PQ282247
CGGGCCGGCCAAGCGCGGCGGGA-TCCG-GGCGACGAGCTCG-GTCGGGCAGGTAGCGCAGCCGCCT-------GGCGGAGGCGAACTTATAGCCGGCCGAGCGGAGCGTCCG-GGACCCGCCGAGGAGAGCGGTGGCA-CTTCCACCCAAGCAGCGCAGG-CC-G-CTC--GTC--GGCAGGGGCTCTCTGGCTCG-TTGGCGAGCCGCTCC
>Stelletta_kela_PQ282248
CGGGCCGGCCAAGCGCGGCGGGA-TCCG-GGCGACGAGCTCG-GTCGGGCAGGTAGCGCAGCCGCCT-------GGCGGAGGCGAACTTATAGCCGGCCGAGCGGAGCGTCCG-GGACCCGCCGAGGAGAGCGGTGGCA-CTTCCACCCAAGCAGCGCAGG-CC-G-CTC--GTC--GGCAGGGGCTCTCTGGCTCG-TTGGCGAGCCGCTCC
>Stelletta_kela_MW016374
CGGGCCGGCCAAGCGCGGCGGGA-TCCG-GGCGACGAGCTCG-GTCGGGCAGGTAGCGCAGCCGCCT-------GGCGGAGGCGAACTTATAGCCGGCCGAGCGGAGCGTCCG-GGACCCGCCGAGGAGAGCGGTGGCA-CTTCCACCCAAGCAGCGCAGG-CC-G-CTC--GTC--GGCAGGGGCTCTCTGGCTCG-TTGGCGAGCCGCTCC
>Stelletta_kela_MW016372
CGGGCCGGCCAAGCGCGGCGGGA-TCCG-GGCGACGAGCTCG-GTCGGGCAGGTAGCGCAGCCGCCT-------GGCGGAGGCGAACTTATAGCCGGCCGAGCGGAGCGTCCG-GGACCCGCCGAGGAGAGCGGTGGCA-CTTCCACCCAAGCAGCGCAGG-CC-G-CTC--GTC--GGCAGGGGCTCTCTGGCTCG-TTGGCGAGCCGCTCC
>Stelletta_kela_PQ282249
CGGGCCGGCCAAGCGCGGCGGGA-TCCG-GGCGACGAGCTCG-GTCGGGCAGGTAGCGCAGCCGCCT-------GGCGGAGGCGAACTTATAGCCGGCCGAGCGGAGCGTCCG-GGACCCGCCGAGGAGAGCGGTGGCA-CTTCCACCCAAGCAGCGCAGG-CC-G-CTC--GTC--GGCAGGGGCTCTCTGGCTCG-TTGGCGAGCCGCTCC
>Stelletta_kela_MW016373
CGGGCCGGCCAAGCGCGGCGGGA-TCCG-GGCGACGAGCTCG-GTCGGGCAGGTAGCGCAGCCGCCT-------GGCGGAGGCGAACTTATAGCCGGCCGAGCGGAGCGTCCG-GGACCCGCCGAGGAGAGCGGTGGCA-CTTCCACCCAAGCAGCGCAGG-CC-G-CTC--GTC--GGCAGGGGCTCTCTGGCTCG-TTGGCGAGCCGCTCC
>Stelletta_hokunalohia_PQ282272
TGGGCCGGCCAAGCGCGGCGGGA-TCCG-GGCGACGAGCTCG-GTCGGGCAGGTAGCGCAGCCGCCT-------GGCGGAGGCGAACTTATAGCCGTCCGAGCGGAGCGTCCG-GGACCCGCCGAGGAGAGCGGTGGCA-CTTCCACCCAAGCAGCGCAGG-CC-GCCT---GGC--GGCAGGGGCCCTCTGGCTCG-TTGGCGAGCCGCCCC
>Stelletta_hokunalohia_PQ282273
TGGGCCGGCCAAGCGCGGCGGGA-TCCG-GGCGACGAGCTCG-GTCGGGCAGGTAGCGCAGCCGCCT-------GGCGGAGGCGAACTTATAGCCGTCCGAGCGGAGCGTCCG-GGACCCGCCGAGGAGAGCGGTGGCA-CTTCCACCCAAGCAGCGCAGG-CC-GCCT---GGC--GGCAGGGGCCCTCTGGCTCG-TTGGCGAGCCGCCCC
>Stelletta_hokunalohia_PQ282253
TGGGCCGGCCAAGCGCGGCGGGA-TCCG-GGCGACGAGCTCG-GTCGGGCAGGTAGCGCAGCCGCCT-------GGCGGAGGCGAACTTATAGCCGTCCGAGCGGAGCGTCCG-GGACCCGCCGAGGAGAGCGGTGGCA-CTTCCACCCAAGCAGCGCAGG-CC-GCCT---GGC--GGCAGGGGCCCTCTGGCTCG-TTGGCGAGCCGCCCC
>Stelletta_hokunalohia_MW016041
TGGGCCGGCCAAGCGCGGCGGGA-TCCG-GGCGACGAGCTCG-GTCGGGCAGGTAGCGCAGCCGCCT-------GGCGGAGGCGAACTTATAGCCGTCCGAGCGGAGCGTCCG-GGACCCGCCGAGGAGAGCGGTGGCA-CTTCCACCCAAGCAGCGCAGG-CC-GCCT---GGC--GGCAGGGGCCCTCTGGCTCG-TTGGCGAGCCGCCCC
>Stelletta_kuhapa_MW016043
CGGGCCGGCCAAGCGCGGCGGGA-TCTG-GGCGACGAGCTCG-GTCGGGCAGGTAGCGCAGCCGCCT-------GGCGGAGGCCAACTTATAGCCGGCCGAACGGAGCGTCCG-GGACCCGCCGAGGAGAGCGGTGGCA-CTTCCACCCAAGCAGCGCAGG-CC-G-CTC--GTC--GGCGGGGGCTCTCTGGCTCG-TTGGCGAGCCGCTCC
>Stelletta_kuhapa_PQ282282
CGGGCCGGCCAAGCGCGGCGGGA-TCYG-GGCGACGAGCTCG-GTCGGGCAGGTAGCGCAGCCGCCT-------GGCGGAGGCCAACTTATAGCCGGCCGAACGGAGCGTCCG-GGACCCGCCGAGGAGAGCGGTGGCA-CTTCCACCCAAGCAGCGCAGG-CC-G-CTC--GTC--GGCGGGGGCTCTCTGGCTCG-TTGGCGAGCCGCTCC
>Stelletta_kuhapa_PQ282281
CGGGCCGGCCAAGCGCGGCGGGA-TCCG-GGCGACGAGCTCG-GTCGGGCAGGTAGCGCAGCCGCCT-------GGCGGAGGCGAACTTATAGCCGGCCGAACGGAGCGTCCG-GGACCCGCCGAGGAGAGCGGTGGCA-CTTCCACCCAAGCAGCGCAGG-CC-G-CTC--GTC--GGCGGGGGCTCTCTGGCTCG-TTGGCGAGCCGCTCC
>Stelletta_kuhapa_MW016047
CGGGCCGGCCAAGCGCGGCGGGA-TCTG-GGCGACGAGCTCG-GTCGGGCAGGTAGCGCAGCCGCCT-------GGCGGAGGCGAACTTATAGCCGGCCGAACGGAGCGTCCG-GGACCCGCCGAGGAGAGCGGTGGCA-CTTCCACCCAAGCAGCGCAGG-CC-G-CTC--GTC--GGCGGGGGCTCTCTGGCTCG-TTGGCGAGCCGCTCC
>Stryphnus_huna_MW016049
GGTGCCGGCCAAGTGCGGTGGGA-GCCG-GGCGACGAGCGCGCGTCGGGCAGGTAGCGCAACTGCTT------CGGCAGGGGCGAACTTATAGCCGATCGCGCGGAGCGTCGG-GCACCCACCGAGGAGAGTGGTGGCA-CTTCCACCCCCGTAGCGCAGG-CC-G-CTC---GC--GGCCGGGGCGCTCTCGTCCG-TTCGTCCGCGGCGCC
>Stelletta_hokuwanawana_PQ282287
TGGGCCGGCCAAGTGCGGTGGGC-GCCG-GACGACGAGCGCGCGTCGGGCAGGTAGCGCTGCCGCCA-------AGCGGCGGCGAACTTACAGCCGATCGCGCGGAGCGCTCG-ACGCCCACCGAGGAGAGCGGTGGCA-TTTCCACCCCCGTAGCGCAGG-CC-G-TTC---GC--GGCCGGGACGCT-TCGTCCGGCTCGAAGGCCGCGTC
>Stelletta_hokuwanawana_PQ282283
TGGGCCGGCCAAGTGCGGTGGGC-GCCG-GACGACGAGCGCGCGTCGGGCAGGTAGCGCTGCCGCCA-------AGCGGCGGCGAACTTACAGCCGATCGCGCGGAGCGCTCG-ACGCCCACCGAGGAGAGCGGTGGCA-TTTCCACCCCCGTAGCGCAGG-CC-G-TTC---GC--GGCCGGGACGCT-TCGTCCGGCTCGAAGGCCGCGTC
>Stelletta_apapaola_PQ282289
TGGGCCGGCCAAGTACGGTGGGC-GCCG-GGCGAAGAGCGCGCGTCGGGCAGGTAGCGCTGCCGTCCT-------GCGGCGGCGAACTTACAGCCGATCGTGCGGAGCGCTCG-ACGCCCACCGAGGAGAGCGGTGGCATTTTCCACCCCCGTAGCGCAGG-CC-G-TTC---GC--GGCCGGGGCGCTCCGGCCAG-CTCGATGGTCGCGCC
>Stelletta_apapaola_PQ282288
TGGGCCGGCCAAGTACGGTGGGC-GCCG-GGCGAAGAGCGCGCGTCGGGCAGGTAGCGCTGCCGTCCT-------GCGGCGGCGAACTTACAGCCGATCGTGCGGAGCGCTCG-ACGCCCACCGAGGAGAGCGGTGGCATTTTCCACCCCCGTAGCGCAGG-CC-G-TTC---GC--GGCCGGGGCGCTCCGGCCAG-CTCGATGGTCGCGCC
>Stelletta_apapaola_PQ282290
TGGGCCGGCCAAGTACGGTGGGC-GCCG-GGCGAAGAGCGCGCGTCGGGCAGGTAGCGCTGCCGTCCT-------GCGGCGGCGAACTTACAGCCGATCGTGCGGAGCGCTCG-ACGCCCACCGAGGAGAGCGGTGGCATTTTCCACCCCCGTAGCGCAGG-CC-G-TTC---GC--GGCCGGGGCGCTCCGGCCAG-CTCGATGGTCGCGCC
>Stelletta_carolinensis_HM592798.1
AGGGCCGGCCAAGTGCGGTGGGTACCA--GTCGATGAGCACGCGTCGGTCAGGTAGCGCAACTGCTCTT------GCAGGGGCGAACTTATAGGCGATCGTGCGGAGCGTCCG-GTGTTCACCGAGGAGAGTGGTGGCA-TTTCCACCCCCGTAGCGCAGG-CC-GCTT----GC--GGCCGGGGCGCTCTCGTTCG-TTGCTCTGCCGCGTC
>Stelletta_clarella_HM592797.1
AGGGCCGGCCAAGTGCGGTGGGC-TCCA-GGCGACGAGCACGCGTCGGGCAGGTAGCGCAACTGCTCTT-----AGCAGGGGCGAACTTATAGCCGATCGTGCGGAGCGTCCG-GTGCCCACCGAGGAGAGTGGTGGCA-TTTCCACCCCCGTAGCGCAGG-CC-GCTT----GC--GGCCGGGGCGCTCTCGTTCG-TTCGTCGACCGCGTC
>Stelletta_dorsigera_AY348892.2
TGGACCGGCCAAGTGCGGTGGGCTTCCG-GGCGACGAGCACGCGTCGGGCAGGTAGCGCTGCCGTCC-------CGCGGCGGCGAACTTACAGCCGATCGTGCGGAGCGCTCG-GCACCCACCGAGGAGAGCGGTGGCA-TTTCCACCCCCGTAGTGCAGG-CC-G-TTC---GC--GGCCGGGGCGCTCTYGCCAG-CTCGACGGTCGCGCC
>Stelletta_fibrosa_KC869612.1
CGGGCCGGCCAAGCGCGGCGGGA-TCCG-GGCGACGAGCTCG-GTCGGGCAGGTAACGCAGCCGCCT-------GGCGGAGGCGAACTTATAGCCGGCCTAGCGGAGCGTCCG-GGACCCGCCGAGGAGAGTGGTGGCA-TTTCCACCCAAGCAGCGCAGG-CC-G-CTC--GTC--GGCAGGGGCTCTCTGGCTCG-TTGGCGAGCCGCTCC
>Stelletta_grubii_HM592788.1
AGGGCCGGCCAAGTGCGGTGGGTACCA--GTCGATGAGCACGCGTCGGTCAGGTAGCGCAACTGCTCTT-----TGCAGGGGCGAACTTATAGGCGATCGTGCGGAGCGTCCG-GTACCCACCGAGGAGAGCGGTGGCA-TTTCCACCCCCGTAGCGCAGG-CC-GCTT----GC--GGCCGGGGCGCTCTCGCTCG-TTGCTCTGCCGCGTC
>Stelletta_lactea_HM592795.1
AGGGCCAGCCAAGTGCGGTGGGC-GCCG-GTCGATGAGCACGCGTCGGGCAGGTAGCGCAACTGCTCT------GGCAGGGGCGAACTTATAGCCGATCGTGCGGAGCGTCCG-GTACCCACCGAGGAGAGTGGTGGCG-TTTGCACCCCCGTAGCGCAGG-CC-GCTT----GC--GGCCGGGGCGCTCTCGTTCG-TTGCTCTGCCGCGTC
>Stelletta_normani_HM592793.1
AGGGCCAGCCAAGTGCGGTGGGT-GCCG-GTCGATGAGCACGCGTCGGGCAGGTAGCGCAACTGCTCTT------GCAGGGGCGAACTTATAGCCGATCGTGCGGAGCGTCCG-GTACCCACCGAGGAGAGTGGTGGCG-TTTGCACCCCCGTAGCGCAGG-CC-GCTT----GC--GGCCGGGGCGCTCTCGTTCG-TTGCTCTGCCGCGTC
>Stelletta_raphidiophora_HM592791.1
AGGGCCAGCCAAGTGCGGTGGGT-GCCG-GTCGATGAGCGCGCGTCGGGCAGGTAGCGCAACTGCTCTT------GCAGGGGCGAACTTATAGCCGATCGTGCGGAGCGTCCG-GTACCCACCGAGGAGAGTGGTGGCG-TTTGCACCCCCGTAGCGCAGG-CC-GCTT----GC--GGCCGGGGCGCTCTCGTTCG-TTGCTCTGCCGCGTC
>Stelletta_tuberculata_HM592800.1
CGGGCCGGCCAAGCGCGGCGGGATGCG--GGCGACGAGCTCA-GTCGGGAAGGTAGCGCAGCCACCT-------GGTGGAGGCGAACTTATAGCCGACTGTGCGGAGCGTCCG-GGACCCGCCGAGGAGAGCGGTGGAA-CTTCCACCCCGGCAGCGCAGG-CC-GCCTCTTGGC--GGCGGGGGCTCTCTGGTTCG-TTGGCGAGCCGCTCC
>Stelletta_tuberosa_HM592799.1
TGGGCCGGCCAAGCGCGGCGGGAA-CCG-GGCGATGAGCACG-GTCGGGCAGGTAGCGCAGCCGCCT-------GGCGGAGGCGAACTTATAGCCGACCGCGCGGAGCGTTCG-GGTTCCGCCGAGGAGAGCGGTGGCA-TTTCCACCCTCGCAGCGCAGG-CC-GCCTC--GGC--GGCAGGGGCCCTGTGGTTCG-TTCGATGTCCGCCTC
>Stellettinopsis_megastylifera_FJ711648.1
CGGGCCGGCCAAGCGCGGCGGGTAACG--GGCGAGGAGCGCGCGTCGGGCAAGTAGCGCAGCCGCCT-------GGCGGAGACGAACTTATAGCCGACCGCGCGGAGCGTCCG-GAGCCCGCCGAGGAGAGAGGTGGCA-CTTCCACCCCAGCAGCGCAGG-CC-GCCTC--GGC--GGCAGGGGCTCTCTCGTCCG-CTCGACCGTCGCCTC
>Stryphnus_fortis_HM592782.1
GGTGCCGGCCAAGTGCGGCGGGA-GCCG-AGCGACGAGCACGCGTCGGGAAGGTAGCGCAACTGCTCC------GGCAGGGGCGAACTTATAGCCGATCGTGCGGAGCGTCCG-GCACCCGCCGAGGAGAGCGGTGGCA-TTTCCACCCCCGTAGCGCAGG-CC-G-CTC---GC--GGCCGGGGCGCTCTCGTCCG-TTCGTCCGCCGCGCC
>Stryphnus_mucronatus_AF062597.1
GGTGCCGGCCAAGTGCGGTGGGA-GCCG-GGCGACGAGCGCGCGTCGGGCAGGTAGCGCAACTGCTT------CGGCAGGGGCGAACTTATAGCCGATCGCGCGGAGCGTCGG-GCACCCACCGAGGAGAGTGGTGGCA-CTTCCACCCCCGTAGCGCAGG-CC-G-CTC---GC--GGCCGGGGCGCTCTCGTCCG-TTCGTCCGCGGCGCC
>Stryphnus_ponderosus_HM592783.1
GGTGCCGGCCAAGTGCGGCGGGA-GCCG-AGCGACGAGCACGCGTCGGGAAGGTAGCGCAACTGCTCC------GGCAGGGGCGAACTTATAGCCGATCGTGCGGAGCGTCCG-GCACCCGCCGAGGAGAGCGGTGGCA-TTTCCACCCCCGTAGCGCAGG-CC-G-CTC---GC--GGCCGGGGCGCTCTCGTCCG-TTCGTCCGCCGCGCC
>Stryphnus_raratriaenus_FJ711647.1
GGTGCCGGCCAAGTGCGGCGGGA-GCCG-GGCGACGAGCGCGCGTCGGGCAGGTAGCGCAACTGCTTC------GGCAGGGGCGAACTTATAGCCGATCGCGCGGAGCGTCGG-GCACCCACCGAGGAGAGTGGTGGCA-CTTCCACCCCCGTAGCGCAGG-CC-G-CTC---GC--GGCCGGGGCGCTCTCGTCCG-TTCGTCCGCGGCGCC
>Styrphnus_radiocrusta_HM592784.1
GGTGCCGGCCAAGTGCGGTGGGA-GCCG-GGCGACGAGCGCGCGTCGGGCAGGTAGCGCAACTGCTT------CGGCAGGGGCGAACTTATAGCCGATCGCGCGGAGCGTCGG-GCACCCACCGAGGAGAGTGGTGGCA-CTTCCACCCCCGTAGCGCAGG-CC-G-CTC---GC--GGCCGGGGCGCTCTCGTCCG-TTCGTCCGCGGCGCC
>Tethyopsis_mortenseni_KC869618.1
AGGGTCGGCCAAGTGCGGTGGGCAGCT--GGCGACGAGCACGCTTCGGGCAGGTAGCGCAACTGCTCTT------GCAGGGGCGAACTTATAGCCGATCGTGCGGAGCGTCGG-ATGCCCACCGAGGAGAGCGGTGGCA-TTTCCACCCCCGTAGCGCAGGCCC-GTTT----GC--GGCCGGGGCCCTCTCGTTCG-TTCGCCTGCCGCGCC
