# Supplementary material for: Potential transoceanic dispersal of Geodia cf. papyracea and six new tetractinellid sponge species descriptions within the Hawaiian reef cryptofauna
Source: PeerJ. 2025 Feb 17;13:e18903. doi: 10.7717/peerj.18903 (PMC11841599; doi:10.7717/peerj.18903)
Supplement: Supplemental Information 7 [file peerj-13-18903-s007.fasta]

>Ancorina_robusta_HM592724.1
GGGGCTCAGTTTTCTT-ATTAGATTAGAATTATCAACCCCTGGATCGATGTTAGGCGACGACCAGATTTACAACGTCGTAGTTACCGCTCATGGCCTTATAATGATCTTTTTCTTAGTTATGCCGGTTATGATCGGGGGGTTTGGTAACTGACTTGTTCCTCTCTATATAGGGGCCCCGGATATGGCCTTTCCAAGATTAAATAATATTAGTTTTTGAGTACTGCCTCCTTCATTGATGTTACTGTTAGGGTCAGCCTTTGTTGAACAGGGGGTTGGGGCCGGATGAACTCTCTATCCGCCTCTATCGGGCATTCAAGCTCATTCGGGGGGTTCGATAGATGCCGCGATATTTAGTCTCCATTTAGCTGGTATCTCCTCAATTTTAGGATCTATGAATTTTATTACTACTATTTTTAATATGCGGGGCCCTGGTATTACGATGGATAGGTTGCCCCTATTTGTCTGATCTATCTTAGTAACTACTTATCTTTTAATACTATCTTTACCGATTTTAGCAGGAGCAATAACTATGC-TTTTAACAGATAGAAA-TTTTAATACAACATTT
>Stelletta_kela_MW059040
GGGGCTCAGTTTTCTT-ATTAGATTAGAACTATCAACCCCGGGATCGATGTTAGGCGACGACCAGATCTACAACGTCGTAGTTACCGCTCATGGCCTTATAATGATCTTTTTCTTAGTTATGCCGGTTATGATCGGGGGGTTTGGTAACTGATTTGTTCCTCTCTATATAGGGGCCCCGGATATGGCCTTTCCAAGATTAAATAATATTAGTTTTTGAGTACTGCCTCCTTCATTGATGTTACTGTTAGGGTCAGCCTTTGTTGAACAGGGGGTTGGGGCTGGATGAACTATCTATCCGCCTCTATCGGGCGTTCAAGCTCATTCGGGGGGTTCGATAGATGCCGCGATATTTAGTCTCCATTTAGCTGGTATCTCCTCGATTTTAGGATCTATGAATTTTATTACTACTATTTTTAATATGCGGGGCCCTGGTATTACGATGGATAGGTTGCCCCTATTTGTCTGATCTATCTTAGTAACTACTTATCTTTTAATACTATCTTTACCGGTTTTAGCAGGAGCAATAACTATGC-TTTTAACAGATAGAAA-TTTTAATACAACATTT
>Stelletta_hokunalohia_MW144978.1
GGGGCTCAGTTTTCTT-ATTAGATTAGAATTATCAGCCCCTGGGTCGATGTTAGGCGACGACCAGATCTATAACGTCGTAGTTACCGCTCATGGCCTTATAATGATTTTTTTCTTAGTTATGCCGGTTATGATCGGGGGGTTTGGTAACTGATTTGTTCCTCTCTATATAGGGGCTCCGGATATGGCCTTTCCAAGATTAAATAATATTAGTTTTTGAGTACTGCCTCCTTCATTAATGTTACTGTTAGGGTCAGCCTTTGTTGAACAGGGGGTTGGGGCCGGATGAACTATCTATCCGCCTCTATCGAGCGTTCAAGCTCATTCGGGGGGTTCGATAGATGCTGCGATATTTAGTCTCCACTTAGCTGGTATCTCCTCAATTTTAGGATCTATGAATTTTATTACTACTATTTTTAATATGCGGGCCCCTGGTATTACGATGGATAGGTTGCCCCTATTTGTCTGATCTATCTTAGTTACTACTTATCTTTTAATACTATCTTTACCGGTTTTAGCAGGAGCAATAACTATGC-TTTTAACAGATAGAAA-TTTTAATACAACATTT
>Stelletta_kuhapa_PQ305255
GGGGCTCAGTTTTCTT-ATTAGATTAGAATTATCAACCCCCGGTTCGATGTTAGGCGACGACCAGATCTACAACGTCGTAGTTACCGCCCATGGCCTTATAATGATCTTTTTCTTAGTTATGCCGGTTATGATCGGGGGGTTTGGTAACTGATTTGTTCCTCTCTATATAGGGGCCCCGGATATGGCTTTTCCAAGATTAAATAATATTAGTTTTTGAGTACTGCCTCCTTCATTGATGTTACTGTTAGGGTCAGCCTTTGTTGAACAGGGGGTTGGGGCCGGATGAACTATCTATCCGCCTCTATCGGGCATTCAAGCTCATTCGGGGGGCTCGATAGATGCCGCGATATTTAGTCTCCATTTAGCCGGTATCTCCTCAATTTTAGGATCTATGAATTTTATTACTACTATTTTTAATATGCGGGGCCCTGGTATTACGATGGATAGGTTACCCCTATTTGTCTGATCTATCTTAGTAACTACTTATCTTTTAATACTATCTTTACCGATTTTAGCAGGAGCAATAACTATGC-TTTTAACAGATAGAAATTTTTAATACAACATTT
>Cinachyrella_apion_HM592667.1
TGGGTTTAGTATGCTT-ATTAGATTAGAACTATCCAACCCCGGGTCAATGTTGGGGGATGACCAATTATATAATGTTATGGTCACGGCCCACGGTCTTATAATGGTCTTTTTCTTAGTTATGCCAGTTATGATAGGTGGGTTTGGTAATTGATTTGTTCCACTTTATATCGGTGCGCCGGATATGGCTTTCCCAAGATTAAACAATATTAGTTTTTGAGTTTTACCCCCTTCAATAATATTACTGTTAGGTTCTGCTTTTATTGAACAAGGGGTTGGGACAGGATGAACCCTTTATCCACCATTATCAAGTATACAAGCTCATTCAGGGGGCTCAGTTGATGCGGCAATTTTTAGTATTCATTTGGCCGGTCTTTCTTCAATTTTAGGGTCGATGAACTTTATAACTACTATCTTTAATATGCGAGCACCAGGGATTACCATGGATAGATTGCCTTTATTTGTTTGATCTATTTTAGTAACAACTTACTTGTTATTATTAACTTTGCCTGTATTGGCGGGTGCAATTACTATGC-TTTTAACAGATAGAAA-TTTCAATACAACATTC
>Geodia_atlantica_HM592695.1
TGGGTTTAGTTTTCTT-ATTAGGCTAGAACTATCGGCTCCCGGATCAATGTTGGGTGACGACCATCTTTACAACGTCATAATTACTGCTCATGGTCTTATAATGATCTTTTTTTTAGTTATGCCGGTTATGATTGGGGGTTTTGGGAATTGATTTGTTCCTCTCTATATCGGGGCTCCGGATATGGCTTTTCCAAGATTAAATAATATTAGTTTTTGAGTATTACCTCCATCATTAATATTACTGTTAGGCTCAGCTTTTGTTGAACAGGGGGTTGGAGCTGGATGAACCCTTTATCCGCCTCTATCGAGTGTTCAGGCTCATTCAGGGGGTTCGGTAGATGCAGCGATATTTAGTCTTCATTTGGCTGGTATTTCATCTATTTTAGGGTCTATGAATTTTATTACTACTATTTTTAATATGCGGGCGCCTGGTATTACGATGGATAGATTGCCTCTATTTGTTTGATCTATCTTAGTTACAACTTATCTTTTAATATTATCTTTACCTGTTTTAGCAGGAGCAATAACTATGC-TTTTAACAGATAGAAA-TTTTAATACAACCTTT
>Geodia_cf._papyracea_Hawaiʻispecimen_MW059109
TGGGTTTAGTTTTTCTTATTAGATTGGAATTATCGGCTCCCGGTTCAATGTTGGGCGATGACCACCTTTATAATGTCATAATTACAGCTCATGGTCTTATAATGATTTTTTTCTTAGTTATGCCTGTTATGATTGGGGGGTTTGGTAATTGATTTGTGCCTCTCTATATCGGGGCTCCGGATATGGCTTTTCCAAGATTAAATAATATTAGTTTTTGAGTTTTACCTCCATCATTAATGTTATTGTTAGGGTCAGCTTTTGTTGAACAAGGGGTTGGGGCTGGATGAACTATTTATCCGCCTCTATCAAGTATTCAAGCTCATTCAGGGGGTTCTGTAGATGCGGCAATATTTAGTCTTCATTTGGCTGGTATTTCATCAATTTTAGGGTCTATGAATTTTATTACTACGATTTTTAATATGCGGGCACCTGGTATTACGATGGATAGATTACCTTTATTTGTCTGATCTATTCTAGTAACAACTTATCTTTTGATATTATCTTTACCTGTTTTAGCAGGAGCAATAACTATGCATTTTAACAGATAGAAA-TTTTAATACAAACGTT
>Geodia_cordata_HM592727.1
TGGGTTTAGTTTTCTT-ATTAGACTAGAACTATCGGCCCCCGGATCAATGTTGGGCGATGACCATCTTTACAATGTCATAATTACTGCTCATGGTCTTATAATGATCTTTTTTTTAGTTATGCCGGTTATGATTGGGGGATTTGGGAACTGATTTGTTCCTCTTTATATTGGAGCCCCGGATATGGCTTTTCCAAGATTAAATAATATTAGTTTTTGAGTATTACCCCCATCATTAATATTATTGTTAGGTTCGGCCTTTGTTGAACAAGGGGTTGGAGCTGGATGAACAATTTATCCGCCTCTATCAAGTGTTCAAGCTCATTCGGGGGGTTCGGTTGATGCCGCGATATTTAGTCTTCATTTGGCCGGTATTTCATCAATTTTAGGGTCTATGAATTTTATCACTACTATTTTTAATATGCGGGCACCTGGTATTACGATGGATAGATTGCCTTTATTTGTTTGATCTATTTTAGTAACAACTTATCTTTTAATATTATCTTTACCTGTTTTGGCAGGAGCAATAACTATGC-TTTTAACAGATAGAAA-TTTTAATACAACCTTT
>Geodia_cydonium_HM592738.1
TGGGTTTAGTTTTCTT-ATTAGACTAGAACTATCGGCTCCCGGATCAATGTTGGGTGATGACCACCTTTATAATGTTATAATTACTGCTCATGGTCTTATAATGATCTTTTTCTTAGTTATGCCGGTTATGATTGGGGGATTTGGGAATTGATTTGTTCCTCTCTATATCGGGGCTCCGGATATGGCTTTTCCAAGATTAAATAATATTAGTTTTTGAGTATTACCTCCATCATTAATGCTACTGCTAGGTTCAGCTTTTGTTGAACAAGGGGTTGGGGCCGGATGAACTATTTATCCGCCTCTATCAAGTATTCAAGCTCATTCGGGGGGTTCTGTAGATGCAGCGATATTTAGTCTTCATTTGGCTGGTATTTCATCAATTTTAGGATCTATGAATTTTATTACTACTATTTTTAATATGCGGGCACCGGGTATTACGATGGATAGATTACCTTTATTTGTTTGATCTATTTTAGTAACAACTTATCTTTTAATATTATCTTTACCTGTTTTAGCAGGAGCAATTACTATGC-TTTTAACAGATAGAAA-TTTTAATACAACCTTT
>Geodia_macandrewii_EU442198.1
TGGGTTTAGTTTTCTT-ATTAGACTAGAACTATCGGCACCCGGATCAATGTTGGGCGATGACCACCTTTATAATGTCATAATTACTGCTCATGGTCTTATAATGATCTTTTTCTTAGTTATGCCGGTTATGATTGGGGGATTTGGGAATTGATTTGTTCCTCTCTATATCGGGGCTCCGGATATGGCTTTTCCAAGATTAAATAATATTAGTTTTTGAGTATTACCTCCATCATTAATGCTACTGCTAGGTTCAGCTTTTGTTGAACAAGGGGTTGGGGCCGGATGAACTATTTATCCGCCTCTATCGAGCATTCAAGCTCATTCAGGGGGTTCTGTAGATGCGGCGATATTTAGTCTTCATTTGGCTGGTATTTCCTCAATTTTAGGATCTATGAATTTTATTACTACTATTTTTAATATGCGGGCACCGGGTATTACGATGGATAGATTACCTTTATTTGTTTGATCTATTTTAGTAACAACTTATCTTTTAATATTATCTTTACCTGTTTTAGCAGGAGCAATTACTATGC-TTTTAACAGATAGAAA-TTTTAATACAACTTTT
>Geodia_papyracea_AY561961.1
TGGGTTTAGTTTTCTT-ATTAGATTGGAATTATCGGCTCCCGGTTCAATGTTGGGCGATGACCACCTTTATAATGTCATAATTACAGCTCATGGTCTTATAATGATTTTTTTCTTAGTTATGCCTGTTATGATTGGGGGGTTTGGTAATTGATTTGTGCCTCTCTATATCGGGGCTCCGGATATGGCTTTTCCAAGATTAAATAATATTAGTTTTTGAGTTTTACCTCCATCATTAATGTTATTGTTAGGGTCAGCTTTTGTTGAACAAGGGGTTGGGGCTGGATGAACTATTTATCCGCCTCTATCAAGTATTCAAGCTCATTCAGGGGGTTCTGTAGATGCGGCAATATTTAGTCTTCATTTGGCTGGTATTTCATCAATTTTAGGGTCTATGAATTTTATTACTACGATTTTTAATATGCGGGCACCTGGTATTACGATGGATAGATTACCTTTATTTGTCTGATCTATTCTAGTAACAACTTATCTTTTGATATTATCTTTACCTGTTTTAGCAGGAGCAATAACTATGC-TTTTAACAGATAGAAA-TTTTAATACAACGTTT
>Stelletta_clarella_HM592736.1
AGGGTTTAGTTTTCTT-ATAAGACTAGAATTGTCGGCCCCCGGATCAATGTTGGGGGATGATCATCTTTATAATGTTATAATTACTGCTCATGGTCTTATAATGATTTTTTTCTTAGTTATGCCGGTTATGATTGGGGGGTTTGGAAATTGATTTGTTCCTCTTTATATTGGGGCGCCAGATATGGCTTTTCCAAGATTAAACAATATTAGTTTTTGAGTGTTACCTCCATCATTAATATTACTGTTAGGTTCTGCTTTTGTTGAACAGGGGGTTGGGGCCGGATGAACTGTCTATCCTCCTTTATCGAGTGTGCAAGCTCATTCAGGGGGTTCTGTTGATGCAGCGATATTTAGTCTTCATTTAGCCGGGATTTCATCAATTTTGGGGTCTATGAATTTTATTACTACTATTTTTAATATGCGTGCGCCAGGTATTACGATGGATAGATTGCCTTTATTTGTTTGATCTATTTTAGTAACAACTTACCTTTTAATATTATCTCTACCTGTATTGGCAGGTGCGATAACGATGC-TTTTAACAGATAGAAA-TTTTAATACAACCTTT
>Stelletta_dorsigera_HM592750.1
AGGGTTTAG-TTTCTTAATTAGACTTGAATTATCAGCTCCCGGATCAATGTTGGGGGATGACCATCTTTATAATGTTATAATTACTGCTCATGGTCTTATAATGATTTTTTTCTTGGTTATGCCGGTTATGATTGGGGGGTTTGGTAATTGATTTGTCCCTCTCTATATTGGGGCCCCAGATATGGCTTTTCCAAGATTAAATAATATTAGTTTTTGAGTGTTACCTCCCTCATTAATATTATTATTAGGCTCAGCTTTTGTTGAACAGGGGGTTGGTGCCGGATGAACAGTTTATCCTCCTTTATCGAGTGTACAAGCTCATTCTGGGGGTTCGGTTGATGCGGCGATATTTAGTCTTCATTTGGCCGGGATTTCATCAATCTTAGGGTCAATGAATTTTATTACTACTATTTTTAATATGCGGGCACCTGGTATTACGATGGATAGACTGCCTTTATTTGTTTGGTCAATTTTAGTAACAACTTATCTTTTAATATTATCTTTACCTGTATTGGCAGGTGCTATAACTATGC-TTTTAACAGACAGAAA-TTTTAATACAACCTTT
>Stelletta_fibrosa_FJ711643.1
GGGGCTCAGTTTTCTT-ATTAGATTAGAATTATCAACCCCTGGATCAATGTTAGGTGACGACCATATTTACAACGTCGTAGTTACCGCTCATGGTCTTATAATGATCTTTTTCTTAGTTATGCCGGTTATGATCGGAGGATTTGGTAACTGATTTGTTCCTCTCTATATAGGGGCTCCGGATATGGCCTTTCCAAGATTAAATAATATTAGTTTTTGAGTACTACCTCCTTCATTAATGTTACTGTTAGGGTCAGCCTTTGTTGAACAGGGGGTTGGGGCCGGATGAACTATCTATCCGCCTCTATCGGGCATTCAAGCTCATTCGGGAGGTTCGATAGATGCCGCGATATTTAGTCTCCATTTAGCTGGTATCTCCTCAATTTTAGGATCTATGAATTTTATTACTACTATTTTTAATATGAGGGGCCCTGGTATTACGATGGATAGGTTGCCCCTATTTGTCTGATCTATTTTAGTAACTACTTATCTTTTAATACTATCTTTACCTATTTTAGCAGGAGCAATAACTATGC-TTTTAACAGATAGAAA-TTTTAATACAACATTT
>Stelletta_grubii_HM592743.1
AGGGTTTAG-TTTCTTAATTAGACTTGAATTATCAGCTCCCGGATCAATGTTGGGGGATGACCATCTTTATAATGTTATAATTACTGCTCATGGTCTTATAATGATTTTTTTCTTGGTTATGCCGGTTATGATTGGGGGGTTTGGTAATTGATTTGTCCCTCTCTATATTGGGGCCCCAGATATGGCTTTTCCAAGATTAAATAATATTAGTTTTTGAGTGTTACCTCCCTCATTAATATTATTATTAGGCTCAGCTTTTGTTGAACAGGGGGTTGGTGCCGGATGAACAATTTATCCTCCTTTATCGAGTGTGCAAGCTCATTCAGGGGGTTCTGTTGATGCGGCGATATTTAGTCTTCACTTGGCCGGGATTTCATCAATCTTAGGGTCAATGAATTTTATTACTACTATTTTTAATATGCGGGCTCCTGGTATTACGATGGATAGGCTGCCTTTATTTGTTTGATCAATTTTAGTAACAACTTATCTTTTAATATTATCTTTACCTGTATTAGCAGGTGCTATAACTATGC-TTTTAACAGACAGAAA-TTTTAATACAACCTTT
>Stelletta_normani_EU442193.1
AGGGTTTAGTTTTCTT-ATTAGACTAGAATTATCGGCTCCCGGATCAATGTTGGGGGATGATCATCTTTATAATGTCATAATAACTGCTCATGGTCTTATAATGATTTTTTTCTTAGTTATGCCGGTTATGATCGGGGGGTTTGGAAATTGATTTGTCCCTCTTTATATTGGAGCTCCGGATATGGCTTTTCCAAGACTAAATAATATTAGTTTTTGAGTGTTACCTCCATCATTAATATTATTGTTAGGTTCTGCTTTTGTTGAACAGGGGGTTGGGGCCGGATGAACGCTCTATCCTCCTTTATCGAGTGTGCAAGCTCATTCAGGGGGTTCAGTTGATGCGGCGATATTTAGTCTTCACTTAGCCGGGATTTCATCAATTTTAGGGTCTATGAATTTTATTACTACTATTTTTAATATGCGGGCGCCTGGTATTACGATGGATAGATTGCCTTTATTTGTTTGATCTATTTTAGTAACAACTTACCTTTTAATATTATCTCTACCTGTATTGGCAGGTGCGATAACGATGC-TTTTAACAGATAGAAA-TTTTAATACAACTTTT
>Stelletta_tuberculata_HM592728.1
GGGCCTCAGTTTTCTT-ATTAGATTAGAATTATCAACCCCCGGGACAATGTTAGGCGACGACCATATTTACAACGTCGTAGTTACCGCTCATGGCCTTATAATGATCTTTTTCTTAGTTATGCCGGTTATGATTGGGGGGTTTGGTAACTGATTTGTTCCTCTCTATATAGGGGCTCCGGATATGGCCTTTCCAAGATTAAATAATATTAGTTTTTGAGTACTACCTCCTTCATTAATGTTATTATTAGGGTCAGCCTTTGTTGAACAGGGGGTTGGGGCCGGATGAACTCTCTATCCGCCTCTATCGAGCGTTCAAGCTCATTCGGGGGGTTCGGTAGATGCCGCGATATTTAGTCTCCATTTAGCCGGCATCTCCTCAATTTTAGGGTCTATGAATTTTATCACTACTATTTTTAATATGCGGGGCCCTGGTATCACGATGGATAGGTTGCCCTTATTTGTCTGGTCTATTTTAGTAACTACTTATCTTTTAATACTATCTTTACCTGTTTTAGCAGGAGCAATAACTATGC-TTTTAACAGATAGAAA-TTTTAATACAACATTT
>Stelletta_tuberosa_HM592735.1
TGGGCTTAGTTTTCTT-ATTAGACTAGAACTATCGGCTCCCGGATCAATGTTAGGCGACGACCATCTTTACAATGTCATAATTACTGCTCATGGTCTTATAATGATTTTTTTCTTAGTTATGCCGATTATGATTGGGGGGTTTGGTAATTGATTTGTTCCTCTCTATATCGGAGCTCCGGATATGGCTTTTCCAAGATTAAATAATATTAGTTTTTGAGTATTACCTCCTTCATTAGTATTATTATTAGGCTCAGCTTTTGTTGAACAAGGGGTTGGAGCCGGATGAACTATTTATCCGCCTCTATCGAGTGTTCAAGCTCATTCAGGGGGTTCGGTAGATGCTGCGATATTTAGTCTTCATTTAGCTGGTATTTCCTCAATTTTAGGATCTATGAATTTTATTACTACTATTTTTAATATGCGGGCTCCTGGTGTTACGATGGATAGGTTGCCTTTATTTGTTTGATCTATTTTAGTAACTACTTATCTTTTAATATTATCTTTACCTGTTTTAGCAGGAGCAATAACTATGC-TTTTAACAGATAGAAA-TTTTAATACAACCTTT
>Stellettinopsis_megastylifera_FJ711642.1
TGGGTTTAGTTTTCTT-ATTAGACTAGAACTATCGGCTCCTGGATCAATGTTGGGCGATGACCACCTTTATAATGTCATAATTACTGCTCATGGTCTTATAATGATTTTTTTCTTGGTTATGCCGGTTATGATTGGGGGATTTGGTAATTGATTTGTTCCTCTCTATATCGGGGCTCCGGATATGGCTTTTCCAAGATTAAATAATATTAGTTTTTGAGTATTACCTCCATCATTAATGTTACTGCTAGGTTCAGCTTTTGTTGAACAAGGAGTTGGAGCTGGATGAACTATTTATCCGCCTCTATCGAGCGTTCAAGCTCATTCAGGGGGTTCCGTAGATGCGGCAATATTTAGTCTTCATTTGGCTGGTATTTCATCAATTTTAGGATCTATGAATTTTATTACTACTATTTTTAATATGCGGGCACCGGGTATTACAATGGATAGATTACCTTTATTTGTTTGATCTATTTTAGTAACAACTTATCTTTTAATATTATCTTTACCTGTTTTAGCAGGAGCAATTACTATGC-TTTTAACAGATAGAAA-CTTTAATACAACCTTT
>Stryphnus_fortis_HM592697.1
AGGTTTTAGTTTTATA-ATTAGGCTGGAATTATCGGCTCCCGGATCAATGTTGGGGGATGATCATCTTTATAATGTCATAATTACTGCTCATGGTCTTATAATGATTTTTTTTTTAGTTATGCCGGTTATGATTGGTGGGTTTGGTAATTGATTTGTCCCACTCTATATTGGGGCTCCAGATATGGCTTTTCCAAGATTAAATAATATTAGTTTTTGGGTGTTACCTCCATCATTAATATTACTATTAGGTTCTGCTTTTGTTGAACAGGGGGTAGGGGCCGGATGAACAATTTATCCTCCTTTATCGAGTGTGCAAGCTCATTCTGGGGGTTCGGTTGATGCGGCGATATTTAGTCTTCATTTAGCCGGGATTTCATCAATTTTAGGGTCTATGAATTTTATTACTACTATTTTTAATATGCGGGCACCAGGCATTACGATGGATAGATTGCCTTTATTTGTTTGATCTATTTTAGTAACAACTTACCTTTTAATATTATCTTTACCTGTATTGGCAGGTGCGATAACTATGC-TTTTAACAGATAGAAA-TTTTAATACAACCTTT
>Stryphnus_ponderosus_HM592685.1
AGGTTTTAGTTTTATA-ATTAGGCTGGAATTATCGGCCCCCGGATCAATGTTGGGGGATGATCATCTTTATAATGTCATAATTACTGCTCATGGTCTTATAATGATTTTTTTTTTAGTTATGCCGGTTATGATTGGTGGGTTTGGTAATTGATTTGTCCCACTCTATATTGGGGCTCCAGATATGGCTTTTCCAAGATTAAATAATATTAGTTTTTGGGTGTTACCTCCATCATTAATATTACTATTAGGTTCTGCTTTTGTTGAACAGGGGGTAGGGGCCGGATGAACAATTTATCCTCCTTTATCGAGTGTGCAAGCTCATTCTGGGGGTTCGGTTGATGCGGCGATATTTAGTCTTCATTTAGCCGGGATTTCATCAATTTTAGGGTCTATGAATTTTATTACTACTATTTTTAATATGCGGGCACCAGGCATTACGATGGATAGATTGCCTTTATTTGTTTGATCTATTTTAGTAACAACTTACCTTTTAATATTATCTTTACCTGTATTGGCAGGTGCGATAACTATGC-TTTTAACAGATAGAAA-TTTTAATACAACCTTT
